# Supplementary material for: Genetic Mutations Associated with Inflammatory Response Caused by HPV Integration in Oropharyngeal Squamous Cell Carcinoma
Source: Biomedicines. 2023 Dec 21;12(1):24. doi: 10.3390/biomedicines12010024 (PMC10813733; doi:10.3390/biomedicines12010024)
Supplement: Supplementary file 1 [file biomedicines-12-00024-s001.zip]

Archive with 1 entries (1 files):
- biomedicines-2759319-supplementary.pdf
